# Supplementary material for: Explosive fragmentation of Prince Rupert’s drops leads to well-defined fragment sizes
Source: Nat Commun. 2021 May 4;12:2521. doi: 10.1038/s41467-021-22595-1 (PMC8097073; doi:10.1038/s41467-021-22595-1)
Supplement: Supplementary file 5 — Source Data [file 41467_2021_22595_MOESM5_ESM.zip › Source_data.xlsx]

## Sheet: figure1
figure1d PRD					figure1e glass plates					figure1f unstressed glass plates
d(mm)	probability density	yerr			d/dc	probability density	yerr			d(mm)	probability density	yerr
61.5	0.0092941	0.000145904			0.406	0.431109	0.0277158			1.57499	0.0534806	0.00307283
74.5	0.00781105	0.000134258			0.453429	0.463852	0.0287262			2.74605	0.0335754	0.00234557
87.5	0.0068144	0.000125714			0.500857	0.556622	0.0313971			4.7878	0.00974745	0.00127584
100.5	0.00592743	0.000117506			0.548286	0.567536	0.031695			8.34766	0.00504522	0.000880019
113.5	0.00477819	0.000105802			0.595714	0.693049	0.0349176			14.5544	0.00148595	0.000483581
126.5	0.00398182	9.67738e-05			0.643143	0.734887	0.0359192			25.3759	0.000358849	0.000244207
139.5	0.00365279	9.27642e-05			0.690571	0.951351	0.0406503			44.2436	0.000154363	0.000156518
152.5	0.00286119	8.22592e-05			0.738	1.09142	0.0433883
165.5	0.00271336	8.0135e-05			0.785429	1.16782	0.0447954
178.5	0.0021602	7.15981e-05			0.832857	1.46068	0.0497287
191.5	0.00179778	6.53742e-05			0.880286	1.73171	0.0537709
204.5	0.00175963	6.46829e-05			0.927714	2.0464	0.0579756
217.5	0.00153074	6.0363e-05			0.975143	2.1228	0.0589293
230.5	0.0012923	5.54951e-05			1.02257	1.95727	0.0568315
243.5	0.00117309	5.28887e-05			1.07	1.52071	0.0506625
256.5	0.0011111	5.148e-05			1.11743	1.14781	0.0444323
269.5	0.000872663	4.56497e-05			1.16486	0.698506	0.0350501
327.091	0.000683737	3.61296e-05			1.21229	0.35471	0.0251867
429.273	0.000477463	3.13364e-05			1.25971	0.211007	0.0194932
531.455	0.000312444	2.60663e-05			1.30714	0.0909513	0.0128347
633.636	0.000225081	2.24395e-05			1.35457	0.0509327	0.00961375
735.818	0.000169873	1.96655e-05			1.402	0.0200093	0.00603017
838	0.000115271	1.63378e-05			1.44943	0.0109142	0.00445453
940.182	6.67356e-05	1.25241e-05			1.49686	0.00545708	0.00315024
1042.36	5.52086e-05	1.14111e-05			1.54429	0.00363805	0.00257227
1144.55	3.15478e-05	8.6569e-06			1.59171	0.00181903	0.00181895
1246.73	2.12341e-05	7.11325e-06			1.63914	0.00181903	0.00181895
1348.91	1.75939e-05	6.47843e-06			1.68657	0.00363805	0.00257227
1700	4.95939e-06	3.35955e-06			1.59171	0.00181903	0.00181895
2300	1.23985e-06	1.71328e-06			1.63914	0.00181903	0.00181895
					1.68657	0.00363805	0.00257227

## Sheet: figure3
figure3a experimental data					figure3a simulation data					figure3c/tempered glass plates				figure3c/Prince Ruperts drop
d/dc	probability density	yerr			d/dc	probability density	yerr			calculated size	measured size			calculated size	measured size
0.406	0.431109	0.0277158			0.378571	0.131822	0.0182666			0.00398324	0.0048			0.000303647	0.00031
0.453429	0.463852	0.0287262			0.535714	0.465254	0.0333862			0.00423334	0.0056
0.500857	0.556622	0.0313971			0.692857	0.920168	0.0451053			0.0054882	0.0066
0.548286	0.567536	0.031695			0.85	1.70335	0.0567824			0.00631675	0.0079
0.595714	0.693049	0.0349176			1.00714	2.00835	0.0596051			0.00677197	0.0087
0.643143	0.734887	0.0359192			1.16429	0.876228	0.0441925			0.0071108	0.0093
0.690571	0.951351	0.0406503			1.32143	0.168008	0.0205619
0.738	1.09142	0.0433883			1.47857	0.0465254	0.010926
0.785429	1.16782	0.0447954			1.63571	0.0258474	0.00815706
0.832857	1.46068	0.0497287			1.79286	0.0129237	0.00577379
0.880286	1.73171	0.0537709			1.95	0.00516949	0.00365389
0.927714	2.0464	0.0579756
0.975143	2.1228	0.0589293
1.02257	1.95727	0.0568315
1.07	1.52071	0.0506625
1.11743	1.14781	0.0444323
1.16486	0.698506	0.0350501
1.21229	0.35471	0.0251867
1.25971	0.211007	0.0194932
1.30714	0.0909513	0.0128347
1.35457	0.0509327	0.00961375
1.402	0.0200093	0.00603017
1.44943	0.0109142	0.00445453
1.49686	0.00545708	0.00315024
1.54429	0.00363805	0.00257227
1.59171	0.00181903	0.00181895
1.63914	0.00181903	0.00181895
1.68657	0.00363805	0.00257227
1.59171	0.00181903	0.00181895
1.63914	0.00181903	0.00181895
1.68657	0.00363805	0.00257227

## Sheet: figure4
figure4c slow fracture					figure4d fast fracture sugar glass
d(mm)	probability density	yerr			d(mm)	probability density	yerr
1.16667	0.104401	0.0171945			1.0123	0.499512	0.024171
1.5	0.09826	0.016698			1.56786	0.219308	0.015938
1.83333	0.153531	0.0206823			2.42833	0.0846807	0.00997424
2.16667	0.319345	0.0289899			3.76105	0.0313706	0.00613038
2.5	0.423746	0.0327714			5.82517	0.0202546	0.00471277
2.83333	0.500512	0.0351103			9.02212	0.00784646	0.00296022
3.16667	0.482088	0.0345779
3.5	0.307062	0.0284887
3.83333	0.208802	0.0238956
4.16667	0.150461	0.0204849
4.5	0.09826	0.016698
4.83333	0.0552712	0.0126115
5.4125	0.0310164	0.00923916
6.2375	0.00868459	0.00500079

## Sheet: supplementary figure 3
Supplementary figure3 from Silverman et al.
d(um)	probability density
43.3854	0.00291284
104.885	0.00365778
150.418	0.00168169
211.739	0.000829691
301.87	0.000874298
430.584	0.000446071
605.849	0.000802444
856.711	3.44685e-05
1506.08	1.70024e-06
